# Supplementary material for: Regional Distribution Shifts Help Explain Local Changes in Wintering Raptor Abundance: Implications for Interpreting Population Trends
Source: PLoS One. 2014 Jan 22;9(1):e86814. doi: 10.1371/journal.pone.0086814 (PMC3899332; doi:10.1371/journal.pone.0086814)
Supplement: Table S1 — The effect of distribution shift and/or year on Bird Conservation Region population indices. Delta AIC values and number of parameters (k) in parentheses for models including the effect of residual latitudinal center of abundance (Shift), year (Year), or both (Full) explaining Christmas Bird Count population indices within Bird Conservation Regions for western North American raptors. Blank cells indicate Bird Conservation Regions outside of the wintering range analyzed for each species in this study. See Table 2 footnotes for combined Bird Conservation Regions because of insufficient samples sizes. (XLSX) [file pone.0086814.s003.xlsx]

## Sheet: Table S1
Table S1. The effect of distribution shift and/or year on Bird Conservation Region population indices.
Species	Models (k)	Northern Pacific Rainforest	Great Basin	Northern Rockies	Prairie Potholes	Sierra Nevada	Southern Rockies/Colo-rado Plateau	Badlands and Prairies	Shortgrass Prairie	Central Mixed-grass Prairie	Oaks and Prairies	Eastern Tallgrass Prairie	Coastal California	Sonoran and Mohave Deserts	Sierra Madre Occidental	Chihuahuan Desert	Gulf Coast Prairie
American Kestrel	Full (6)	0	0	0			0.3						0	2.1	0
	Shift (5)	140.5	244.1	3.1			19.6						738.7	0.3	9.1
	Year (5)	37	22	0.2			0						43	1.9	2.1
	Intercept (4)	168.4	285.4	4.3			19						771.7	0	11.8
Golden Eagle	Full	1.9	0	0	3.2	1.7	0	0.1	1.7	2	0.6	3.1	0	0	0	0	3.6
	Shift	1.8	11.9	11.8	1.5	5.1	0.5	6.9	3.6	37.6	4.3	1.3	10.2	4.4	8.1	7.7	1.6
	Year	0.1	0.3	0.2	1.8	0	0.8	0	0	0	0	1.9	1.4	0.1	0.7	1.8	2
	Intercept	0	12.9	11.3	0	3.2	0.9	6.3	1.8	36.6	4.2	0	11.2	4	8.9	8.9	0
Northern Harrier	Full	3.7	0.6	0		1	1.8						1.9	0.4	2.8
	Shift	1.8	19	19.6		2.9	9.8						0	0	1.8
	Year	1.9	0	7.3		0	0						71.7	7.9	1
	Intercept	0	19.2	29		2.2	8						70	7	0
Prairie Falcon	Full	2.7	1.8	1.4	0		0	1.9	2	2	2.4	3	0	0.8	0	2.9
	Shift	0.8	3	0	4.1		29	0	0	9.1	1.8	1.1	6.3	0	20.7	0.9
	Year	2	0	8.3	11		3.8	4.5	2.8	0	0.6	1.9	4.2	3.3	4.5	2
	Intercept	0	1.3	7	16.7		31.5	2.6	0.8	7.2	0	0	11.1	2.2	24.9	0
Red-tailed Hawk	Full	0	0	0.6		0.8	1.2	0	2				0	1.9	1.9	0
	Shift	92.5	515.3	268.3		4.2	91.5	104.8	368.3				14.7	14.4	9.4	7
	Year	21.8	2.9	0		0	0	5.1	0				1.7	0	0	3
	Intercept	103.5	521.4	273.7		2.7	89.6	128.8	373.8				17.6	13	7.4	11.5
Rough-legged Hawk	Full	0	0	0	0		0	0.7	0				0	0	0	1.7
	Shift	113.3	98.1	58.7	36.8		13	103	106.8				97.9	28.2	8.8	17.7
	Year	0.4	45.1	2.6	7.4		13.3	0	16.8				21.4	1.2	7.5	0
	Intercept	111.9	136.2	59.7	41.7		27.8	101.1	117.2				108.9	29.5	17.8	16
Delta AIC values and number of parameters (k) in parentheses for models including the effect of residual latitudinal center of abundance (Shift), year (Year), or both (Full) explaining Christmas Bird Count population indices within Bird Conservation Regions for western North American raptors. Blank cells indicate Bird Conservation Regions outside of the wintering range analyzed for each species i…
